# Supplementary material for: Molecular and Biological Investigation of Isolated Marine Fungal Metabolites as Anticancer Agents: A Multi-Target Approach
Source: Metabolites. 2023 Jan 21;13(2):162. doi: 10.3390/metabo13020162 (PMC9964656; doi:10.3390/metabo13020162)
Supplement: Supplementary file 1 [file metabolites-13-00162-s001.zip]

Archive with 1 entries (1 files):
- metabolites-2122385-supplementary.pdf
